# Supplementary material for: Firm’s compliance behaviour towards food fortification regulations: Evidence from oil and salt producers in Bangladesh
Source: Food Policy. 2021 Oct;104:102143. doi: 10.1016/j.foodpol.2021.102143 (PMC8546459; doi:10.1016/j.foodpol.2021.102143)
Supplement: Supplementary data 1 [file mmc1.xlsx]

## Sheet: SUmmary
costs associated with external monitoring across 20 industries. The breakdown of costs is as follows, with the detailed breakdown in attached sheets
Row Labels	Sum of Total	Essentially, production monitoring across 20 sites that only includes an audit would have an indicative cost of 18.5K, but when you include product sampling (5 samples from 2 batches per industry) and analysis for nutrient content (across a range of typical foods and nutrients), additional costs of 18K are incurred.
Audit / production site visits	10000
Data Cleaning and Reporting	3000
Food Sample Analysis	17400
Food Sample Management and Distribution to Laboratories for Analysis	960
Trainings for Food Inspectors	5500
Grand Total	36860

## Sheet: Production - Data&sample
Monitoring Components	Activity	Expense Type	Number of Units	Frequency	Unit Cost	Total		10	5 teams of 2 people
Production/ External Monitoring	Trainings for Food Inspectors	Venues	1	1	1500	1500		20	industries
	Trainings for Food Inspectors	Travels and Logistics	10	2	100	2000		10	5 samples from 2 batches per industry
	Trainings for Food Inspectors	Staff/Personnel Time	10	2	100	2000
	Audit / production site visits	Travels and Logistics	10	4	100	4000
	Audit / production site visits	Staff/Personnel Time	10	4	100	4000
	Audit / production site visits	Data collection application/ Material	10	1	200	2000
	Food Sample Management and Distribution to Laboratories for Analysis	Sample packaging and transport	10	20	2.8	560
	Food Sample Management and Distribution to Laboratories for Analysis	Temporary storage of food samples	1	1	400	400
	Food Sample Analysis	Sample analysis	10	20		14000
	Food Sample Analysis	QC	2	20		2800
	Food Sample Analysis	Extra cost for Ref lab transport	2	20	15	600
	Data Cleaning and Reporting	Staff/Personnel Time	30	1	100	3000
					Audits	18500
					Sample analysis	18360
					Total	36860

## Sheet: Prod-Sample analysis detail
		Food
Update only the yellow fields	Price of analysis - Local lab (USD)	Oil	Salt	Wheat flour	Maize flour	Margarine	Milk	Rice
	Vit A	70
	Vit D
	Iron			25	25
	Zinc			25	25
	Iodine		30
	Folic acid
	Vitamin B12
	Aflatoxin
	Peroxide
	Free fatty acids
	Total quantitative analysis cost (USD)	70	30	50	50	0	0	0
	Iron			1	1
	Total qualitative analysis cost (USD)	0	0	1	1	0	0	0
	Price of analysis - Ref lab (USD)	Oil	Salt	Wheat flour	Maize flour	Margarine	Milk	Rice
	Vit A	70
	Vit D
	Iron			25	25
	Zinc			25	25
	Iodine		100
	Folic acid
	Vitamin B12
	Aflatoxin
	Peroxide
	Free fatty acids
	Total quantitative analysis cost (USD)	70	100	50	50	0	0	0
	Iodine		5
	Iron			1
	Total qualitative analysis cost (USD)	0	0	1	0	0	0	0
# of single samples per brand/production line		5	5	5	5	5	5	5
# of production lines		2	2	2	2	2	2	2
# of production sites		20	20	20	20	20	20	20
Total # single samples		200	200	200	200	200	200	200
Sample packaging cost (USD)		0.4	0.05	0.05	0.05			0.05
Amount per sample (kg)		0.3	0.3	0.3	0.3			0.3
Transport to local lab cost (USD/kg)		8	8	8	8			8
Total cost sample packaging and transport (USD)	2520	560	490	490	490	0	0	490
Cost (USD) of Qualitative analysis (marker nutrient)	400	0	0	200	200	0	0	0
Cost (USD) of Quantitative analysis	40000	14000	6000	10000	10000	0	0	0
Cost (USD) of QC/Ref Qualitative analysis (marker nutrient)	40	0	0	40	0	0	0	0
Cost (USD) of QC/Ref Quantitative analysis	10800	2800	4000	2000	2000	0	0	0
Total cost (USD) sample analysis	51240	16800	10000	12240	12200	0	0	0
Total cost (USD) purchase, packaging, transport and single sample analysis	53760
Composite sample analysis
Cost for composite sample preparation		30	30	30	30
Cost (USD) of Qualitative analysis (marker nutrient)	400	0	0	200	200	0	0	0
Cost (USD) of Quantitative analysis	12800	4000	2400	3200	3200	0	0	0
Cost (USD) of QC/Ref Qualitative analysis (marker nutrient)	40	0	0	40	0	0	0	0
Cost (USD) of QC/Ref Quantitative analysis	10800	2800	4000	2000	2000	0	0	0
Total cost (USD) sample analysis	24040	6800	6400	5440	5400	0	0	0
Total cost (USD) purchase, packaging, transport and composite sample analysis	26560
